# Supplementary material for: Combined COVID-19 vaccination and hepatitis C virus screening intervention in marginalised populations in Spain
Source: Commun Med (Lond). 2023 May 12;3:66. doi: 10.1038/s43856-023-00292-y (PMC10180614; doi:10.1038/s43856-023-00292-y)
Supplement: Supplementary file 2 — Supplementary Data 1 [file 43856_2023_292_MOESM2_ESM.xlsx]

## Sheet: CAS codes
Centre for addiction services (CAS) COVID-19 vaccination and hepatitis C virus (HCV) screening/treatment study
Patient code
Fill in
Date of birth
YYYY-MM-DD
Country of birth
Fill in
Gender
0 = Male
1 = Female
2 = Transgender
Pregnancy (if female)
0 = No
1 = Yes
2 = Unsure
Children (if female)
0 = No
1 = Yes
Number of children (if female and applicable)
Fill in
Tattoos
0 = No
1 = Yes
Incarceration history
0 = No
1 = Yes
COVID-19 previous diagnosis
0 = No
1 = Yes
2 = Unsure
COVID-19 diagnosis date (if applicable)
YYYY-MM-DD
Sexually transmitted infection (STI) other than HIV
0 = No
1 = Yes
2 = Unsure
Reported STI (if applicable)
Fill in
STI diagnosis date (if applicable)
YYYY-MM-DD
HCV antibody (Ab) previous diagnosis
0 = No
1 = Yes
2 = Unsure
HCV Ab diagnosis date (if applicable)
YYYY-MM-DD
HVC-RNA previous diagnosis
0 = No
1 = Yes
2 = Unsure
HCV-RNA diagnosis date (if applicable)
YYYY-MM-DD
Previous HCV treatment
0 = No
1 = Yes
2 = Unsure
HCV treatment date (if applicable)
YYYY-MM-DD
HCV Ab+
0 = No
1 = Yes
2 = Test not done
HCV Ab detection date (if applicable)
YYYY-MM-DD
HCV-RNA+
0 = No
1 = Yes
2 = Test not done
HCV-RNA detection date (if applicable)
YYYY-MM-DD
RNA quantification (if applicable)
Fill in
HIV+
0 = No
1 = Yes
2 = Unsure
HCV transmission (if applicable)
0 = Sexual, same-sex
1 = Sexual, heterosexual
2 = Injecting drug use
3 = Blood transfussion
4 = Unknown
5 = Other
HCV transmission, other (if applicable)
Fill in
Marginalised group category (choose all that apply)
0 = Substance use disorder
1 = Mental health disorder
2 = Sex worker
3 = Experiencing homelessness
4 = Undocumented migrant
5 = Refugee
6 = Other
Marginalised group category, other (if applicable)
Fill in
Education
0 = No education
1 = Primary education completed
2 = Secondary education completed
3 = University (bachelor) completed
4 = Vocational training completed
5 = University (master's or higher) completed
6 = Other
Education, other (if applicable)
Fill in
Residence
0 = House, flat
1 = Hotel, guesthouse, hostel
2 = Unstable/precarious residence
3 = Experiencing homelessness
4 = Other
Residence, other (if applicable)
Fill in
Employment
0 = Full-time work (40h/week)
1 = Part-time work (<40h/week)
2 = Unemployed (<3 months)
3 = Unemployed (3-12 months)
4 = Unemployed (>12 months)
5 = Self-employed, freelance
6 = Other (disability, pension, etc.)
Employment, other (if applicable)
Fill in
HCV Ab test type
Fill in
HCV-RNA test type (if applicable)
Fill in
Date patient received HCV-RNA diagnosis (if applicable)
YYYY-MM-DD
Linkage to HCV care date (if applicable)
YYYY-MM-DD
Treatment started HCV (if applicable)
0 = No
1 = Yes
Other medical condition
0 = No
1 = Yes
2 = Unsure
Other medical condition type (if applicable) (choose all that apply)
0 = Mental health disorders
1 = Metabolic disease (e.g., diabetes)
2 = Cardiovascular disease (e.g., hypertension)
3 = Pulmonary disease
4 = Other
Other medical condition, other (if applicable)
Fill in
COVID-19 previous vaccination
0 = No
1 = Yes
2 = Unsure
COVID-19 previous vaccination date (if applicable)
YYYY-MM-DD
COVID-19 previous vaccine type (if applicable)
Fill in
COVID-19 previous vaccine dose (if applicable)
Enter number of doses
COVID-19 vaccine applied
0 = No
1 = Yes
COVID-19 vaccination date (if applicable)
YYYY-MM-DD
COVID-19 vaccine type (if applicable)
Fill in
COVID-19 vaccine dose (if applicable)
Enter dosage number
Intervention duration (minutes)
Fill in
Comments
Fill in

## Sheet: CAS data
Patient code	Date of birth	Country of birth	Gender	Pregnancy (if female)	Children (if female)	Number of children (if female and applicable)	Tattoos	Incarceration history	COVID-19 previous diagnosis	COVID-19 diagnosis date (if applicable)	STI other than HIV	Reported STI (if applicable)	STI diagnosis date (if applicable)	HCV Ab previous diagnosis	HCV Ab diagnosis date (if applicable)	HVC-RNA previous diagnosis	HCV-RNA diagnosis date (if applicable)	Previous HCV treatment	HCV treatment date (if applicable)	HCV Ab+	HCV Ab detection date (if applicable)	HCV-RNA+	HCV-RNA detection date (if applicable)	RNA quantification (if applicable)	HIV+	HCV transmission (if applicable)	HCV transmission, other (if applicable)	Marginalised group category (choose all that apply)	Marginalised group category, other (if applicable)	Education	Education, other (if applicable)	Residence	Residence, other (if applicable)	Employment	Employment, other (if applicable)	HCV Ab test type	HCV-RNA test type (if applicable)	Date patient received HCV-RNA diagnosis (if applicable)	Linkage to HCV care date (if applicable)	Treatment started HCV (if applicable)	Other medical condition	Other medical condition type (if applicable) (choose all that apply)	Other medical condition, other (if applicable)	COVID-19 previous vaccination	COVID-19 previous vaccination date (if applicable)	COVID-19 previous vaccine type (if applicable)	COVID-19 previous vaccine dose (if applicable)	COVID-19 vaccine applied	COVID-19 vaccination date (if applicable)
1	1952-07-18	Spain	1	0	0	.	0	0	0	.	0	.	.	1	2007	1	2007	1	2007	2	.	2	.	.	0	2	.	0,1	.	1	.	0	.	6	Pension	.	.	.	.	.	1	0	.	1	2021-07-05	Vaxzevria	2	1	2022-01-20
2	1981-05-04	Spain	1	0	0	.	1	0	0	.	0	.	.	0	.	0	.	0	.	0	.	2	.	.	0	.	.	0,1,3	.	1	.	3	.	4	.	Venepuncture	.	.	.	.	1	0	.	1	2021-07-22	Pfizer-BioNTech	2	1	2022-01-20
3	1977-07-28	Morocco	0	.	.	.	1	1	0	.	0	.	.	0	.	0	.	0	.	2	.	2	.	.	0	.	.	0	.	1	.	0	.	0	.	.	.	.	.	.	0	.	.	1	2021-08-06	Moderna	2	1	2022-01-20
4	1976-06-01	Spain	0	.	.	.	1	1	0	.	0	.	.	1	2000	1	2000	1	Unknown	1	2022-01-20	0	.	.	1	2	.	0	.	2	.	0	.	6	Pension	Venepuncture	Reflex	.	.	.	0	.	.	1	2021-07-14	Pfizer-BioNTech	2	1	2022-01-20
5	1989-08-30	Spain	0	.	.	.	0	0	1	2022-01-28	0	.	.	0	.	0	.	0	.	2	.	2	.	.	0	.	.	0	.	3	.	0	.	0	.	.	.	.	.	.	0	.	.	1	2021-07-15	Moderna	2	1	2022-01-20
6	1961-02-10	Spain	1	0	1	1	1	1	0	.	1	HBV	1998	1	1998	1	1998	1	2019	2	.	2	.	.	0	2	.	0	.	2	.	0	.	0	.	.	.	.	.	.	1	2	.	0	.	.	.	1	2022-01-20
7	1963-03-01	Spain	0	.	.	.	0	1	0	.	0	.	.	1	2021	1	2021	1	Unknown	2	.	2	.	.	0	2		0	.	1	.	0	.	5	.	.	.	.	.	.	0	.	.	1	2021-06-09	Pfizer-BioNTech	2	1	2022-01-20
8	1975-02-10	Spain	0	.	.	.	1	0	0	.	0	.	.	0	.	0	.	0	.	0	.	2	.	.	0	.	.	0,1	.	1	.	0	.	0	.	Venepuncture	.	.	.	.	1	0	.	1	2021-08-20	Moderna	2	1	2022-01-20
9	1969-11-20	Spain	0	.	.	.	0	0	1	2022-02-02	0	.	.	1	1992	1	1992	1	2012	2	.	2	.	.	0	2	.	0	.	2	.	0	.	1	.	.	.	.	.	.	1	2	.	1	2021-07-22	Pfizer-BioNTech	2	1	2022-01-24
10	1975-07-31	Spain	0	.	.	.	0	0	0	.	0	.	.	0	.	0	.	0	.	0	.	2	.	.	0	.	.	0	.	2	.	0	.	0	.	Venepuncture	.	.	.	.	1	2	.	1	2021-07-07	Pfizer-BioNTech	2	1	2022-01-24
11	1967-09-08	Spain	0	.	.	.	0	0	0	.	0	.	.	0	.	0	.	0	.	0	.	2	.	.	1	.	.	0	.	2	.	1	.	6	Pension	Venepuncture	.	.	.	.	1	1	.	1	2021-06-22	Pfizer-BioNTech	2	1	2022-01-24
12	1986-12-16	Spain	0	.	.	.	1	1	0	.	0	.	.	1	2000	1	2000	1	2019	1	2022-01-24	0	.	.	0	2	.	0	.	1	.	0	.	4	.	Venepuncture	Reflex	.	.	.	0	.	.	1	2021-08-25	Pfizer-BioNTech	2	1	2022-01-24
13	1960-12-22	Spain	0	.	.	.	0	0	0	.	0	.	.	0	.	0	.	0	.	0	.	2	.	.	0	.	.	0	.	2	.	0	.	3	.	Venepuncture	.	.	.	.	0	.	.	1	2021-07-17	Janssen	1	1	2022-01-24
14	1987-02-10	Spain	1	0	1	3	1	0	1	2021-01-22	0	.	.	0	.	0	.	0	.	0	.	2	.	.	0	.	.	0	.	1	.	0	.	4	.	Venepuncture	.	.	.	.	0	.	.	0	.	.	.	1	2022-01-24
15	1979-06-07	Spain	0	.	.	.	1	1	0	.	0	.	.	1	2004	1	2004	1	2004	2	.	2	.	.	0	2	.	0,1,3	.	1	.	3	.	4	.	.	.	.	.	.	1	0	.	1	2021-07-21	Moderna	2	1	2022-01-24
16	1970-10-04	Spain	1	0	1	4	0	0	0	.	1	Syphilis	2019	0	.	0	.	0	.	0	.	2	.	.	0	.	.	0,1	.	2	.	0	.	0	.	Venepuncture	.	.	.	.	1	0	.	1	2021-07-02	Moderna	2	1	2022-01-27
17	1970-03-21	Spain	0	.	.	.	1	0	0	.	1	HBV	2003	1	1998	1	1998	1	2019	1	2022-01-27	0	.	.	0	2	.	0	.	1	.	0	.	6	Pension	Venepuncture	Reflex	.	.	.	1	2	.	1	2021-08-27	Pfizer-BioNTech	2	1	2022-01-27
18	1958-06-08	Spain	1	0	1	2	1	0	0	.	0	.	.	0	.	0	.	0	.	0	.	2	.	.	0	.	.	0	.	2	.	0	.	6	Pension	Venepuncture	.	.	.	.	0	.	.	1	2021-05-27	Pfizer-BioNTech	2	1	2022-01-27
19	1980-01-15	Argentina	0	.	.	.	1	0	0	.	0	.	.	0	.	0	.	0	.	0	.	2	.	.	0	.	.	0	.	1	.	0	.	1	.	Venepuncture	.	.	.	.	1	3	.	0	.	.	.	1	2022-01-27
20	1974-10-27	Spain	0	.	.	.	1	0	0	.	0	.	.	1	1997	1	1997	1	Unknown	1	2022-01-27	0	.	.	0	2	.	0	.	1	.	0	.	1	.	Venepuncture	Reflex	.	.	.	0	.	.	1	2021-07-14	Pfizer-BioNTech	2	1	2022-01-27
21	1964-03-03	Spain	0	.	.	.	1	1	0	.	0	.	.	1	2009	1	2009	1	Unknown	1	2022-01-31	0	.	.	1	2	.	0,3	.	2	.	3	.	6	Pension	Venepuncture	Reflex	.	.	.	0	.	.	1	2021-07-06	Janssen	1	1	2022-01-31
22	1985-04-30	Spain	0	.	.	.	0	0	0	.	0	.	.	0	.	0	.	0	.	2	.	2	.	.	0	.	.	0	.	1	.	2	.	6	Pension	.	.	.	.	.	0	.	.	1	2021-06-01	Janssen	1	1	2022-01-31
23	1986-10-17	Spain	0	.	.	.	0	0	0	.	0	.	.	0	.	0	.	0	.	0	.	2	.	.	0	.	.	0	.	1	.	0	.	1	.	Venepuncture	.	.	.	.	0	.	.	1	2021-08-11	Pfizer-BioNTech	2	1	2022-01-31
24	1967-06-02	Spain	0	.	.	.	1	1	0	.	0	.	.	1	2011	1	2011	1	Unknown	1	2022-02-03	0	.	.	0	2	.	0	.	1	.	2	.	4	.	Venepuncture	Reflex	.	.	.	0	.	.	1	2021-08-30	Pfizer-BioNTech	2	1	2022-02-03
25	1998-01-24	Spain	0	.	.	.	0	0	0	.	0	.	.	0	.	0	.	0	.	0	.	2	.	.	0	.	.	0	.	2	.	0	.	1	.	Venepuncture	.	.	.	.	0	.	.	1	2021-08-12	Pfizer-BioNTech	2	1	2022-02-03
26	1972-06-15	Spain	0	.	.	.	1	0	0	.	0	.	.	0	.	0	.	0	.	0	.	2	.	.	0	.	.	0	.	2	.	0	.	6	Pension	Venepuncture	.	.	.	.	0	.	.	1	2021-07-14	Pfizer-BioNTech	2	1	2022-02-07
27	1967-02-21	Spain	0	.	.	.	1	1	0	.	0	.	.	1	2018	1	2018	1	Unknown	2	.	2	.	.	0	2	.	0	.	1	.	0	.	6	Pension	.	.	.	.	.	1	2	.	1	2021-07-30	Janssen	1	1	2022-02-07
28	1961-09-30	Morocco	0	.	.	.	0	1	0	.	0	.	.	0	.	0	.	0	.	0	.	2	.	.	0	.	.	0	.	1	.	0	.	5	.	Venepuncture	.	.	.	.	0	.	.	1	2021-06-01	Pfizer-BioNTech	2	1	2022-02-07
29	1988-11-06	Morocco	1	0	0	.	0	0	0	.	0	.	.	0	.	0	.	0	.	0	.	2	.	.	0	.	.	0,1	.	2	.	1	.	4	.	Venepuncture	.	.	.	.	1	0	.	0	.	.	.	1	2022-02-07
30	1963-10-22	Spain	0	.	.	.	1	1	0	.	0	.	.	1	2001	0	.	0	.	1	2022-02-08	0	.	.	0	2	.	0	.	1	.	0	.	1	.	Venepuncture	Reflex	.	.	.	0	.	.	1	2021-08-06	Moderna	2	1	2022-02-08
31	1969-11-07	Spain	0	.	.	.	0	0	0	.	0	.	.	0	.	0	.	0	.	2	.	2	.	.	0	.	.	0,3	.	1	.	3	.	4	.	.	.	.	.	.	1	3	.	0	.	.	.	1	2022-02-10
32	1972-09-02	Spain	0	.	.	.	0	0	0	.	0	.	.	0	.	0	.	0	.	0	.	2	.	.	0	.	.	0	.	2	.	0	.	1	.	Venepuncture	.	.	.	.	1	3	.	1	2021-08-11	Pfizer-BioNTech	2	1	2022-02-10
33	1969-11-12	Uruguay	0	.	.	.	0	0	0	.	0	.	.	0	.	0	.	0	.	0	.	2	.	.	0	.	.	0	.	3	.	0	.	6	Disability	Venepuncture	.	.	.	.	1	1	.	1	2021-09-02	Moderna	2	1	2022-02-11
34	1964-09-04	Spain	1	0	1	2	0	0	0	.	0	.	.	0	.	0	.	0	.	0	.	2	.	.	0	.	.	0	.	2	.	0	.	1	.	Venepuncture	.	.	.	.	0	.	.	1	2021-06-09	Pfizer-BioNTech	2	1	2022-02-14
35	1974-08-28	Spain	0	.	.	.	0	0	0	.	0	.	.	0	.	0	.	0	.	0	.	2	.	.	0	.	.	0	.	2	.	0	.	1	.	Venepuncture	.	.	.	.	0	.	.	1	2021-06-09	Pfizer-BioNTech	2	1	2022-02-14
36	1974-05-20	Spain	0	.	.	.	0	0	0	.	0	.	.	1	2011	1	2011	1	2021	2	.	2	.	.	1	2	.	0	.	1	.	0	.	6	Pension	.	.	.	.	.	0	.	.	1	2022-01-10	Pfizer-BioNTech	1	1	2022-02-17
37	1974-10-05	Spain	0	.	.	.	1	1	0	.	0	.	.	1	2007	1	2007	1	2009	2	.	2	.	.	1	2	.	0	.	2	.	0	.	4	.	.	.	.	.	.	0	.	.	1	2021-07-16	Pfizer-BioNTech	2	1	2022-02-17
38	1982-05-12	Spain	0	.	.	.	0	0	0	.	0	.	.	0	.	0	.	0	.	2	.	2	.	.	0	.	.	0	.	2	.	0	.	0	.	.	.	.	.	.	0	.	.	1	2021-07-20	Janssen	1	1	2022-02-21
39	1965-02-10	Spain	0	.	.	.	0	0	0	.	0	.	.	0	.	0	.	0	.	0	.	2	.	.	0	.	.	0	.	2	.	0	.	1	.	Venepuncture	.	.	.	.	1	3	.	1	2021-07-22	Pfizer-BioNTech	2	1	2022-02-24
40	1970-05-02	Spain	0	.	.	.	0	0	0	.	0	.	.	0	.	0	.	0	.	0	.	2	.	.	0	.	.	0	.	1	.	0	.	6	Pension	Venepuncture	.	.	.	.	1	3	.	1	2021-07-20	Pfizer-BioNTech	2	1	2022-02-24
41	1987-03-13	Spain	0	.	.	.	0	0	0	.	0	.	.	0	.	0	.	0	.	0	.	2	.	.	0	.	.	0,1	.	3	.	0	.	4	.	Venepuncture	.	.	.	.	1	0	.	1	2021-09-27	Pfizer-BioNTech	2	1	2022-02-24
42	1984-09-01	Italy	0	.	.	.	0	0	0	.	1	Syphilis	2010	0	.	0	.	0	.	2	.	2	.	.	0	.	.	0,1	.	2	.	0	.	0	.	.	.	.	.	.	1	0	.	1	2021-08-03	Pfizer-BioNTech	2	1	2022-02-24
43	1967-09-27	Spain	1	0	1	1	1	0	1	2020-05-10	0	.	.	1	2010	1	2010	1	2019	1	2022-02-28	0	.	.	1	2	.	0,1	.	1	.	2	.	6	Pension	Venepuncture	Reflex	.	.	.	1	0	.	1	2021-06-30	Pfizer-BioNTech	1	1	2022-02-28
44	1984-05-22	Spain	0	.	.	.	0	0	0	.	0	.	.	0	.	0	.	0	.	2	.	2	.	.	0	.	.	0	.	2	.	0	.	4	.	.	.	.	.	.	1	1	.	1	2021-07-25	Pfizer-BioNTech	2	1	2022-02-28
45	1991-10-01	Spain	0	.	.	.	0	0	0	.	0	.	.	0	.	0	.	0	.	0	.	2	.	.	0	.	.	0	.	1	.	0	.	1	.	Venepuncture	.	.	.	.	1	3		1	2021-08-20	Moderna	2	1	2022-03-03
46	1964-06-18	Spain	1	0	1	1	0	0	0	.	0	.	.	0	.	0	.	0	.	0	.	2	.	.	0	.	.	0	.	2	.	0	.	1	.	Venepuncture	.	.	.	.	1	1	.	1	2021-07-07	Moderna	2	1	2022-03-03
47	1977-07-01	Spain	0	.	.	.	1	1	0	.	0	.	.	1	1995	1	1995	1	2019	1	2022-03-03	0	.	.	1	2	.	0,1	.	1	.	0	.	6	Pension	Venepuncture	Reflex	.	.	.	1	0	.	1	2021-09-29	Moderna	2	1	2022-03-03
48	1981-11-06	Spain	0	.	.	.	1	0	1	2021-12-21	0	.	.	0	.	0	.	0	.	0	.	2	.	.	0	.	.	0,1	.	1	.	0	.	6	Pension	Venepuncture	.	.	.	.	1	0	.	1	2021-12-16	Moderna	1	1	2022-03-04
49	1971-11-14	Spain	0	.	.	.	1	1	1	2022-01-22	0	.	.	0	.	0	.	0	.	0	.	2	.	.	0	.	.	0,1	.	2	.	0	.	0	.	Venepuncture	.	.	.	.	1	0	.	1	2021-06-14	Pfizer-BioNTech	1	1	2022-03-10
50	1972-05-15	Spain	0	.	.	.	0	0	0	.	0	.	.	0	.	0	.	0	.	0	.	2	.	.	0	.	.	0	.	1	.	0	.	1	.	Venepuncture	.	.	.	.	0	.	.	1	2021-09-23	Moderna	1	1	2022-03-10
51	1969-01-14	Spain	0	.	.	.	1	1	0	.	0	.	.	1	1985	1	2005	1	2019	1	2022-03-11	0	.	.	0	2	.	0	.	1	.	0	.	4	.	Venepuncture	Reflex	.	.	.	0	.	.	1	2021-05-21	Janssen	1	1	2022-03-11
52	1991-06-17	Dominican Republic	0	.	.	.	0	0	0	.	0	.	.	0	.	0	.	0	.	0	.	2	.	.	0	.	.	0	.	2	.	0	.	4	.	Venepuncture	.	.	.	.	0	.	.	1	2021-11-27	Moderna	1	1	2022-03-29
53	1980-02-13	Spain	0	.	.	.	1	1	0	.	0	.	.	0	.	0	.	0	.	0	.	2	.	.	0	.	.	0	.	1	.	0	.	6	Pension	Venepuncture	.	.	.	.	0	.	.	1	2021-06-22	Vaxzevria	2	1	2022-03-31
54	1983-08-27	Spain	1	0	1	2	1	0	0	.	0	.	.	0	.	0	.	0	.	0	.	2	.	.	0	.	.	0	.	2	.	0	.	0	.	Venepuncture	.	.	.	.	0	.	.	1	2021-10-01	Pfizer-BioNTech	2	1	2022-03-31
55	1968-05-09	Spain	0	.	.	.	1	0	0	.	0	.	.	1	2006	1	2006	1	2007	2	.	2	.	.	0	2	.	0	.	1	.	2	.	4	.	.	.	.	.	.	0	.	.	1	2021-07-20	Pfizer-BioNTech	2	1	2022-04-12
56	1989-10-15	Italy	0	.	.	.	1	1	0	.	0	.	.	0	.	0	.	0	.	2	.	2	.	.	0	.	.	0	.	2	.	2	.	1		.	.	.	.	.	0	.	.	1	2021-08-20	Pfizer-BioNTech	2	1	2022-04-21
57	1987-07-31	Georgia	0	.	.	.	0	0	0	.	0	.	.	0	.	0	.	0	.	2	.	2	.	.	0	.	.	0	.	1	.	0	.	3	.	.	.	.	.	.	0	.	.	1	2021-10-05	Pfizer-BioNTech	2	1	2022-04-21
58	1970-12-06	Spain	0	.	.	.	1	1	0	.	1	HBV	2003	1	2018	1	2018	1	2018	1	2022-04-26	0	.	.	1	2	.	0	.	1	.	0	.	6	Pension	Venepuncture	Reflex	.	.	.	1	4	Renal insuficiency	1	2021-08-25	Pfizer-BioNTech	1	1	2022-04-26
59	1968-01-22	Italy	0	.	.	.	1	1	0	.	1	HBV	2010	1	2010	1	2015	1	2015	1	2022-04-26	0	.	.	0	2	.	0,1	.	1	.	2	.	6	Pension	Venepuncture	Reflex	.	.	.	1	0	.	1	2021-08-06	Moderna	2	1	2022-04-26
60	1983-06-19	Spain	1	0	0	.	1	0	0	.	0	.	.	0	.	0	.	0	.	2	.	2	.	.	0	.	.	0	.	3	.	0	.	1	.	.	.	.	.	.	0	.	.	1	2021-10-13	Pfizer-BioNTech	2	1	2022-05-03
61	1973-06-06	Spain	1	0	0	.	0	0	0	.	0	.	.	0	.	0	.	0	.	2	.	2	.	.	0	.	.	0	.	1	.	2	.	4	.	.	.	.	.	.	0	.	.	1	2021-09-29	Pfizer-BioNTech	2	1	2022-05-03
62	1962-10-23	Spain	0	.	.	.	1	0	0	.	0	.	.	0	.	0	.	0	.	0	.	2	.	.	0	.	.	0	.	1	.	2	.	6	Pension	Venepuncture	.	.	.	.	0	.	.	1	2021-09-01	Pfizer-BioNTech	2	1	2022-05-17
63	1960-03-18	Spain	0	.	.	.	0	0	1	2021-12-28	0	.	.	0	.	0	.	0	.	0	.	2	.	.	0	.	.	0,1	.	1	.	0	.	6	Pension	Venepuncture	.	.	.	.	1	0	.	1	2021-06-26	Vaxzevria	2	1	2022-05-17
64	1983-01-03	Spain	1	0	1	1	0	0	0	.	0	.	.	0	.	0	.	0	.	0	.	2	.	.	0	.	.	0,1	.	1	.	0	.	3	.	Venepuncture	.	.	.	.	1	0	.	1	2022-01-18	Moderna	1	1	2022-05-20
65	1971-03-12	Spain	0	.	.	.	1	0	0	.	0	.	.	1	2000	1	2000	1	2018	1	2022-05-24	0	.	.	0	2	.	0	.	1	.	0	.	4	.	Venepuncture	Reflex	.	.	.	1	2	.	1	2021-07-20	Pfizer-BioNTech	2	1	2022-05-24
66	1986-03-06	Spain	0	.	.	.	1	0	0	.	0	.	.	1	2002	1	2002	1	2016	2	.	2	.	.	1	0	.	0,1	.	1	.	0	.	4	.	.	.	.	.	.	1	0	.	0	.	.	.	1	2022-05-24
67	1979-01-30	Spain	0	.	.	.	1	0	1	2020-12-03	0	.	.	0	.	0	.	0	.	2	.	2	.	.	0	.	.	0	.	1	.	0	.	4	.	.	.	.	.	.	1	1	.	1	2021-09-30	Pfizer-BioNTech	2	1	2022-05-24
68	1967-04-21	Spain	0	.	.	.	0	0	0	.	0	.	.	0	.	0	.	0	.	2	.	2	.	.	0	.	.	0	.	1	.	0	.	0	.	.	.	.	.	.	1	2	.	1	2021-09-06	Pfizer-BioNTech	2	1	2022-05-26
69	1976-08-26	Russia	1	0	1	1	0	0	0	.	0	.	.	0	.	0	.	0	.	2	.	2	.	.	0	.	.	0	.	1	.	0	.	0	.	.	.	.	.	.	0	.	.	1	2021-07-19	Pfizer-BioNTech	2	1	2022-05-26
70	1979-07-26	Nicaragua	1	0	1	1	0	0	0	.	0	.	.	0	.	0	.	0	.	2	.	2	.	.	0	.	.	0	.	2	.	0	.	0	.	.	.	.	.	.	0	.	.	1	2021-07-06	Pfizer-BioNTech	2	1	2022-05-26
71	1968-06-03	Spain	0	.	.	.	1	1	1	2020-12-04	0	.	.	1	2012	1	2012	1	2019	1	2022-05-31	0	.	.	0	2	.	0	.	1	.	0	.	6	Pension	Venepuncture	Reflex	.	.	.	0	.	.	1	2021-12-31	Moderna	2	1	2022-05-31
72	1972-04-15	Spain	0	.	.	.	1	1	1	2022-01-01	0	.	.	0	.	0	.	0	.	2	.	2	.	.	0	.	.	0	.	1	.	0	.	6	Pension	.	.	.	.	.	0	.	.	1	2021-06-29	Pfizer-BioNTech	2	1	2022-06-02
73	1965-02-15	Spain	0	.	.	.	0	0	0	.	0	.	.	0	.	0	.	0	.	0	.	2	.	.	0	.	.	0	.	1	.	2	.	4	.	Venepuncture	.	.	.	.	0	.	.	1	2021-09-21	Pfizer-BioNTech	2	1	2022-06-03
74	1999-01-28	Morocco	0	.	.	.	0	0	0	.	0	.	.	0	.	0	.	0	.	0	.	2	.	.	0	.	.	0	.	1	.	2	.	4	.	Venepuncture	.	.	.	.	0	.	.	1	2021-11-25	Pfizer-BioNTech	2	1	2022-06-07
75	1977-04-01	Spain	0	.	.	.	1	1	1	2022-04-26	1	Moraxella	2020	1	2017	1	2017	1	2018	1	2022-06-07	0	.	.	1	2	.	0	.	1	.	2	.	6	Pension	Venepuncture	Reflex	.	.	.	1	3,4	Recurring pneumonia,cellulitis	1	2021-07-28	Moderna	2	1	2022-06-07
76	1994-11-03	Spain	0	.	.	.	1	0	0	.	0	.	.	0	.	0	.	0	.	0	.	2	.	.	0	.	.	0,1	.	2	.	0	.	4	.	Venepuncture	.	.	.	.	1	0	.	1	2021-08-02	Moderna	2	1	2022-06-09
77	1977-03-18	Spain	1	0	1	2	0	0	0	.	0	.	.	0	.	0	.	0	.	2	.	2	.	.	0	.	.	0	.	2	.	0	.	4	.	.	.	.	.	.	0	.	.	1	2021-07-19	Pfizer-BioNTech	2	1	2022-06-17
78	1970-07-17	Spain	0	.	.	.	1	0	0	.	0	.	.	0	.	0	.	0	.	2	.	2	.	.	0	.	.	0,1	.	1	.	0	.	6	Pension	.	.	.	.	.	1	0	.	1	2021-05-26	Pfizer-BioNTech	2	1	2022-06-17
79	1963-12-23	Spain	0	.	.	.	1	0	0	.	0	.	.	0	.	0	.	0	.	2	.	2	.	.	0	.	.	0	.	1	.	0	.	6	Pension	.	.	.	.	.	1	1	.	1	2022-01-12	Moderna	2	1	2022-06-17
80	1964-01-23	Spain	0	.	.	.	1	1	1	2022-01-11	1	HBV	2000	1	2015	1	2018	1	2018	1	2022-06-28	0	.	.	0	2	.	0	.	1	.	0	.	4	.	Venepuncture	Reflex	.	.	.	0	.	.	1	2021-03-24	Pfizer-BioNTech	2	1	2022-06-28
81	1998-09-15	Spain	1	0	0	.	1	0	0	.	0	.	.	0	.	0	.	0	.	0	.	2	.	.	0	.	.	0	.	2	.	0	.	1	.	Venepuncture	.	.	.	.	0	.	.	1	2021-08-27	Moderna	2	1	2022-06-28
82	1965-09-21	Spain	0	.	.	.	1	0	0	.	0	.	.	0	.	0	.	0	.	2	.	2	.	.	0	.	.	0	.	2	.	0	.	1	.	.	.	.	.	.	0	.	.	1	2021-07-02	Moderna	2	1	2022-06-28
83	1971-01-20	Spain	0	.	.	.	0	0	0	.	0	.	.	0	.	0	.	0	.	0	.	2	.	.	0	.	.	0	.	1	.	0	.	4	.	Venepuncture	.	.	.	.	0	.	.	1	2021-06-02	Janssen	1	1	2022-06-30
84	1974-08-09	Spain	1	0	0		1	0	0	.	1	HBV	2002	1	2004	1	2004	1	2018	1	2022-06-30	0	.	.	1	2	.	0	.	1		2	.	4	.	Venepuncture	Reflex	.	.	.	0	.	.	1	2021-06-03	Janssen	1	1	2022-06-30
85	1962-01-18	Spain	0	.	.	.	1	0	0	.	1	Syphilis	2018	1	2000	1	2000	1	2018	2	.	2	.	.	1	2	.	0	.	1	.	0	.	6	Pension	.	.	.	.	.	0	.	.	1	2021-07-21	Moderna	2	1	2022-06-30
86	1977-02-27	Spain	1	0	1	1	1	0	1	2022-01-14	0	.	.	0	.	0	.	0	.	2	.	2	.	.	0	.	.	0	.	2	.	0	.	3	.	.	.	.	.	.	1	4	Neuralgia,migraines	1	2021-07-16	Moderna	2	1	2022-06-30
[truncated: 4 more columns]

## Sheet: MTU codes
Mobile testing unit (MTU) COVID-19 vaccination and hepatitis c virus (HCV)/HIV screening/treatment study
Patient code
Fill in
Date of birth
YYYY-MM-DD
Country of birth
Fill in
Gender
0 = Male
1 = Female
2 = Transgender
Pregnancy (if female)
0 = No
1 = Yes
2 = Unsure
Children (if female)
0 = No
1 = Yes
Number of children (if female and applicable)
Fill in
Tattoos
0 = No
1 = Yes
Incarceration history
0 = No
1 = Yes
COVID-19 previous diagnosis
0 = No
1 = Yes
2 = Unsure
COVID-19 diagnosis date (if applicable)
YYYY-MM-DD
Sexually transmitted infection (STI) other than HIV
0 = No
1 = Yes
2 = Unsure
Reported STI (if applicable)
Fill in
STI diagnosis date (if applicable)
YYYY-MM-DD
HCV antibody (Ab) previous diagnosis
0 = No
1 = Yes
2 = Unsure
HCV Ab diagnosis date (if applicable)
YYYY-MM-DD
HCV-RNA previous diagnosis
0 = No
1 = Yes
2 = Unsure
HCV-RNA diagnosis date (if applicable)
YYYY-MM-DD
Previous HCV treatment (if applicable)
0 = No
1 = Yes
2 = Unsure
HCV treatment date (if applicable)
YYYY-MM-DD
HCV Ab+
0 = No
1 = Yes
2 = Test not done
HCV Ab detection date (if applicable)
YYYY-MM-DD
HCV-RNA+
0 = No
1 = Yes
2 = Test not done
HCV-RNA detection date (if applicable)
YYYY-MM-DD
RNA quantification (if applicable)
Fill in
HIV+
0 = No
1 = Yes
Antiretroviral therapy (ART) (if applicable)
0 = No
1 = Yes
2 = Unsure
ART re-initiation (if applicable)
0 = No
1 = Yes
ART re-initiation date (if applicable)
YYYY-MM-DD
HCV transmission (if applicable)
0 = Sexual, same-sex
1 = Sexual, heterosexual
2 = Injecting drug use
3 = Blood transfussion
4 = Unknown
5 = Other
HCV transmission, other (if applicable)
Fill in
Marginalised group category (choose all that apply)
0 = Substance use disorder
1 = Mental health disorder
2 = Sex worker
3 = Experiencing homelessness
4 = Undocumented migrant
5 = Refugee
6 = Other
Marginalised group category, other (if applicable)
Fill in
Education
0 = No education
1 = Primary education completed
2 = Secondary education completed
3 = University (bachelor) completed
4 = Vocational training completed
5 = University (master's or higher) completed
6 = Other
Education, other (if applicable)
Fill in
Residence
0 = House, flat
1 = Hotel, guesthouse, hostel
2 = Unstable/precarious residence
3 = Experiencing homelessness
4 = Other
Residence, other (if applicable)
Fill in
Employment
0 = Full-time work (40h/week)
1 = Part-time work (<40h/week)
2 = Unemployed (<3 months)
3 = Unemployed (3-12 months)
4 = Unemployed (>12 months)
5 = Self-employed, freelance
6 = Other (disability, pension, etc.)
Employment, other (if applicable)
Fill in
HCV Ab test type (if applicable)
Fill in
HCV-RNA test type (if applicable)
Fill in
Date patient received HCV-RNA diagnosis (if applicable)
YYYY-MM-DD
Linkage to HCV care date (if applicable)
YYYY-MM-DD
Treatment started HCV (if applicable)
0 = No
1 = Yes
Other medical condition
0 = No
1 = Yes
2 = Unsure
Other medical condition type (if applicable) (choose all that apply)
0 = Mental health disorders
1 = Metabolic disease (e.g., diabetes)
2 = Cardiovascular disease (e.g., hypertension)
3 = Pulmonary disease
4 = Other
Other medical condition, other (if applicable)
Fill in
COVID-19 previous vaccination
0 = No
1 = Yes
2 = Unsure
COVID-19 previous vaccination date (if applicable)
YYYY-MM-DD
COVID-19 previous vaccine type (if applicable)
Fill in
COVID previous vaccine dose (if applicable)
Enter number of doses
COVID-19 vaccine applied
0 = No
1 = Yes
COVID-19 vaccination date (if applicable)
YYYY-MM-DD
COVID-19 vaccine type (if applicable)
Fill in
COVID-19 vaccine dose (if applicable)
Enter dosage number
Intervention duration (minutes)
Fill in
Comments
Fill in

## Sheet: MTU data
Patient code	Date of birth	Country of birth	Gender	Pregnancy (if female)	Children (if female)	Number of children (if female and applicable)	Tattoos	Incarceration history	COVID-19 previous diagnosis	COVID-19 diagnosis date (if applicable)	STI other than HIV	Reported STI (if applicable)	STI diagnosis date (if applicable)	HCV Ab previous diagnosis	HCV Ab diagnosis date (if applicable)	HCV-RNA previous diagnosis	HCV-RNA diagnosis date (if applicable)	Previous HCV treatment (if applicable)	HCV treatment date (if applicable)	HCV Ab+	HCV Ab detection date (if applicable)	HCV-RNA+	HCV-RNA detection date (if applicable)	RNA quantification (if applicable)	HIV+	ART (if applicable)	ART re-initiation (if applicable)	ART re-initiation date (if applicable)	HCV transmission (if applicable)	HCV transmission, other (if applicable)	Marginalised group category (choose all that apply)	Marginalised group category, other (if applicable)	Education	Education, other (if applicable)	Residence	Residence, other (if applicable)	Employment	Employment, other (if applicable)	HCV Ab test type (if applicable)	HCV-RNA test type (if applicable)	Date patient received HCV-RNA diagnosis (if applicable)	Linkage to HCV care date (if applicable)	Treatment started HCV (if applicable)	Other medical condition	Other medical condition type (if applicable) (choose all that apply)	Other medical condition, other (if applicable)	COVID-19 previous vaccination	COVID-19 previous vaccination date (if applicable)	COVID-19 previous vaccine type (if applicable)
1	1984-09-18	Spain	0	.	.	.	1	1	0	.	0	.	.	0	.	0	.	0	.	0	.	2	.	.	0	.	.	.	.	.	0,1	.	3	.	1	.	5	.	Rapid	.	.	.	.	1	0	.	0	.	.
2	1986-04-13	Colombia	1	1	1	5	1	0	0	.	0	.	.	0	.	0	.	0	.	0	.	2	.	.	0	.	.	.	.	.	0,2,4	.	3	.	1	.	5	.	Rapid	.	.	.	.	0	.	.	0	.	.
3	2000-07-20	Colombia	1	0	0	.	1	0	0	.	0	.	.	0	.	0	.	0	.	0	.	2	.	.	0	.	.	.	.	.	4	.	2	.	0	.	0	.	Rapid	.	.	.	.	0	.	.	0	.	.
4	Unknown	Romania	1	0	0	.	0	0	0	.	0	.	.	0	.	0	.	0	.	0	.	2	.	.	0	.	.	.	.	.	4	.	2	.	0	.	0	.	Rapid	.	.	.	.	0	.	.	0	.	.
5	Unknown	Nicaragua	1	0	1	1	0	0	0	.	0	.	.	0	.	0	.	0	.	0	.	2	.	.	0	.	.	.	.	.	4	.	1	.	0	.	4	.	Rapid	.	.	.	.	0	.	.	0	.	.
6	1960-04-13	Colombia	1	0	1	3	0	0	0	.	0	.	.	0	.	0	.	0	.	0	.	2	.	.	0	.	.	.	.	.	4	.	1	.	0	.	4	.	Rapid	.	.	.	.	0	.	.	0	.	.
7	1999-07-22	Venezuela	1	0	1	2	0	Unknown	0	.	0	.	.	0	.	0	.	0	.	0	.	2	.	.	0	.	.	.	.	.	4	.	1	.	0	.	1	.	Rapid	.	.	.	.	0	.	.	0	.	.
8	Unknown	Costa Rica	1	0	0	.	1	0	1	2020-04-01	0	.	.	0	.	0	.	0	.	0	.	2	.	.	0	.	.	.	.	.	4	.	5	.	0	.	4	.	Rapid	.	.	.	.	0	.	.	0	.	.
9	1979-01-08	Spain	0	.	.	.	0	0	1	2021-01-22	0	.	.	0	.	0	.	0	.	0	.	2	.	.	0	.	.	.	.	.	4	.	2	.	0	.	0	.	Rapid	.	.	.	.	0	.	.	0	.	.
10	1973-01-03	Spain	0	.	.	.	0	Unknown	0	.	1	Genital herpes	Unknown	0	.	0	.	0	.	0	.	2	.	.	0	.	.	.	.	.	4	.	2	.	0	.	0	.	Rapid	.	.	.	.	0	.	.	0	.	.
11	1993-09-07	Venezuela	1	0	0	.	1	0	0	.	0	.	.	0	.	0	.	0	.	0	.	2	.	.	0	.	.	.	.	.	4	.	2	.	0	.	2	.	Rapid	.	.	.	.	0	.	.	0	.	.
12	2002-08-13	Cuba	0	.	.	.	1	0	0	.	0	.	.	0	.	0	.	0	.	0	.	2	.	.	0	.	.	.	.	.	4	.	2	.	0	.	0	.	Rapid	.	.	.	.	0	.	.	0	.	.
13	1986-06-06	Nigeria	1	0	0	.	1	Unknown	0	.	0	.	.	0	.	0	.	0	.	0	.	2	.	.	0	.	.	.	.	.	4	.	2	.	0	.	4	.	Rapid	.	.	.	.	0	.	.	0	.	.
14	1998-12-05	Colombia	0	.	.	.	1	Unknown	0	.	0	.	.	0	.	0	.	0	.	0	.	2	.	.	0	.	.	.	.	.	4	.	2	.	0	.	1	.	Rapid	.	.	.	.	0	.	.	0	.	.
15	1996-09-24	Colombia	1	0	0	.	1	0	0	.	0	.	.	0	.	0	.	0	.	0	.	2	.	.	0	.	.	.	.	.	4	.	3	.	0	.	4	.	Rapid	.	.	.	.	0	.	.	0	.	.
16	1973-01-21	Spain	0	.	.	.	0	1	0	.	0	.	.	1	1996	1	1996	1	2018-11-01	1	2021-09-30	1	2021-09-30	137000	0	.	.	.	2	.	0,3	.	2	.	3	.	4	.	Rapid	GeneXpert	2021-09-30	2021-11-03	1	0	.	.	0	.	.
17	1979-09-05	Spain	0	.	.	.	1	1	0	.	0	.	.	0	.	0	.	0	.	0	.	2	.	.	0	.	.	.	.	.	0,3	.	0	.	3	.	4	.	Rapid	.	.	.	.	0	.	.	0	.	.
18	1982-06-10	Romania	0	.	.	.	1	1	0	.	0	.	.	0	.	0	.	0	.	0	.	2	.	.	0	.	.	.	.	.	0,1,3,4	.	1	.	3	.	4	.	Rapid	.	.	.	.	1	0	.	0	.	.
19	1974-04-25	Spain	0	.	.	.	1	1	0	.	0	.	.	1	2013	1	2013	1	2015	1	2021-09-30	0	.	.	0	.	.	.	.	.	0,1,3	.	1	.	3	.	6	Pension	Rapid	GeneXpert	2021-09-30	.	.	1	0	.	0	.	.
20	1978-02-12	Spain	0	.	.	.	1	1	0	.	0	.	.	1	2016	1	2018	1	Unknown	1	2021-09-30	1	2021-09-30	340000	1	0	0	.	2	.	0	.	1	.	2	.	4	.	Rapid	GeneXpert	2021-09-30	.	.	0	.	.	0	.	.
21	1964-05-24	Spain	0	.	.	.	1	0	0	.	0	.	.	0	.	0	.	0	.	1	2021-09-30	1	2021-09-30	435000	1	0	1	2022-02-23	2	.	0,1	.	1	.	2	.	4	.	Rapid	GeneXpert	2021-09-30	2022-05-16	1	1	0	.	0	.	.
22	1974-08-17	Spain	1	1	0	.	1	1	1	2020-04-01	0	.	.	1	1999	1	2000	0	.	1	2021-09-30	0	.	.	1	1	.	.	.	.	0,2,3	.	1	.	3	.	4	.	Rapid	GeneXpert	2021-09-30	.	.	1	3	.	0	.	.
23	1990-10-17	Romania	1	1	1	2	1	1	0	.	0	.	.	0	.	0	.	0	.	0	.	2	.	.	0	.	.	.	.	.	0,2	.	3	.	1	.	6	Pension	Rapid	.	.	.	.	0	.	.	0	.	.
24	1958-12-23	Peru	0	.	.	.	1	0	0	.	0	.	.	0	.	0	.	0	.	0	.	2	.	.	0	.	.	.	.	.	0	.	1	.	2	.	4	.	Rapid	.	.	.	.	1	4	Gastric ulcer	0	.	.
25	1996-10-27	Spain	1	0	0	.	1	0	0	.	0	.	.	0	.	0	.	0	.	0	.	2	.	.	1	1	.	.	.	.	0,3	.	2	.	3	.	4	.	Rapid	.	.	.	.	0	.	.	0	.	.
26	1976-10-10	Spain	1	0	1	2	0	0	0	.	0	.	.	0	.	0	.	0	.	0	.	2	.	.	0	.	.	.	.	.	0,1	.	2	.	2	.	2	.	Rapid	.	.	.	.	1	0,3	.	0	.	.
27	1960-04-21	Morocco	0	.	.	.	0	1	0	.	0	.	.	0	.	0	.	0	.	0	.	2	.	.	0	.	.	.	.	.	0,3,4	.	1	.	3	.	4	.	Rapid	.	.	.	.	0	.	.	0	.	.
28	1958-06-08	Spain	0	.	.	.	0	0	0	.	0	.	.	2	.	0	.	0	.	0	.	2	.	.	0	.	.	.	.	.	0,3	.	0	.	3	.	2	.	Rapid	.	.	.	.	0	.	.	0	.	.
29	1971-11-08	Spain	0	.	.	.	1	1	0	.	0	.	.	0	.	0	.	0	.	0	.	2	.	.	0	.	.	.	.	.	0,3	.	1	.	3	.	4	.	Rapid	.	.	.	.	0	.	.	0	.	.
30	1966-09-20	Morocco	0	.	.	.	0	0	0	.	0	.	.	0	.	0	.	0	.	0	.	2	.	.	0	.	.	.	.	.	0,3,4	.	0	.	3	.	4	.	Rapid	.	.	.	.	0	.	.	0	.	.
31	1989-07-08	Afghanistan	0	.	.	.	0	0	0	.	0	.	.	0	.	0	.	0	.	0	.	2	.	.	0	.	.	.	.	.	5	.	2	.	2	.	4	.	Rapid	.	.	.	.	0	.	.	0	.	.
32	1973-02-01	Yemen	0	.	.	.	0	0	0	.	0	.	.	0	.	0	.	0	.	0	.	2	.	.	0	.	.	.	.	.	5	.	2	.	2	.	4	.	Rapid	.	.	.	.	0	.	.	0	.	.
33	1981-06-23	Yemen	0	.	.	.	0	0	0	.	0	.	.	0	.	0	.	0	.	0	.	2	.	.	0	.	.	.	.	.	5	.	0	.	2	.	4	.	Rapid	.	.	.	.	0	.	.	0	.	.
34	1985-03-20	Haiti	0	.	.	.	0	0	0	.	0	.	.	0	.	0	.	0	.	0	.	2	.	.	0	.	.	.	.	.	5	.	1	.	2	.	4	.	Rapid	.	.	.	.	0	.	.	0	.	.
35	1996-09-06	Portugal	0	.	.	.	1	1	0	.	1	Gonorrhea	Unknown	1	2020-07-28	1	2020-07-28	1	2021-05-18	1	2021-10-01	1	2021-10-01	6370000	1	1	.	.	2	.	0,3,4	.	3	.	3	.	2	.	Rapid	GeneXpert	2021-10-01	2021-11-16	1	1	4	Thrombosis	0	.	.
36	1998-09-13	Morocco	0	.	.	.	0	0	0	.	0	.	.	0	.	0	.	0	.	0	.	2	.	.	0	.	.	.	.	.	4	.	1	.	2	.	4	.	Rapid	.	.	.	.	0	.	.	0	.	.
37	2001-04-16	Morocco	0	.	.	.	1	0	0	.	0	.	.	0	.	0	.	0	.	0	.	2	.	.	0	.	.	.	.	.	4	.	2	.	2	.	4	.	Rapid	.	.	.	.	0	.	.	0	.	.
38	1995-01-28	Morocco	0	.	.	.	1	0	0	.	0	.	.	0	.	0	.	0	.	0	.	2	.	.	0	.	.	.	.	.	4	.	2	.	2	.	4	.	Rapid	.	.	.	.	0	.	.	0	.	.
39	1998-07-08	Guinea	0	.	.	.	0	0	0	.	0	.	.	0	.	0	.	0	.	0	.	2	.	.	0	.	.	.	.	.	4	.	1	.	1	.	1	.	Rapid	.	.	.	.	0	.	.	0	.	.
40	1979-11-17	Spain	1	0	1	1	1	1	0	.	0	.	.	1	2015	1	2015	1	2016	1	2021-10-07	0	.	.	1	1	.	.	.	.	0,2,3	.	1	.	3	.	4	.	Rapid	GeneXpert	2021-10-07	.	.	0	.	.	0	.	.
41	1980-03-01	Romania	0	.	.	.	0	1	0	.	0	.	.	0	.	0	.	0	.	0	.	2	.	.	0	.	.	.	.	.	0	.	2	.	0	.	1	.	Rapid	.	.	.	.	0	.	.	0	.	.
42	1976-08-23	Spain	0	.		.	1	0	0	.	0	.	.	1	2010	1	2013	1	2016	1	2021-10-07	0	.	.	0	.	.	.	.	.	0,3	.	1	.	3	.	1	.	Rapid	GeneXpert	2021-10-07	.	.	1	4	Thrombosis	0	.	.
43	1986-01-11	Spain	1	0	1	1	1	1	0	.	0	.	.	1	2020	1	2020	1	2020	1	2021-10-07	0	.	.	0	.	.	.	.	.	0,2,3	.	2	.	3	.	4	.	Rapid	GeneXpert	2021-10-07	.	.	1	4	Thrombosis	0	.	.
44	1989-04-11	Spain	0	.	.	.	1	1	0	.	0	.	.	1	Unknown	1	Unknown	1	Unknown	1	2021-10-07	0	.	.	0	.	.	.	.	.	0,3	.	2	.	3	.	5	.	Rapid	GeneXpert	2021-10-07	.	.	0	.	.	0	.	.
45	1980-03-23	Spain	1	1	1	2	0	0	0	.	0	.	.	1	2017	2	.	0	.	1	2021-10-07	1	2021-10-07	235000	0	.	.	.	2	.	0,1,2,3	.	0	.	3	.	4	.	Rapid	GeneXpert	2021-10-07	2021-11-15	1	1	0	.	0	.	.
46	1996-04-18	Bolivia	0	.	.	.	0	0	1	2021-04-01	0	.	.	0	.	0	.	0	.	0	.	2	.	.	0	.	.	.	.	.	4	.	4	.	0	.	5	.	Rapid	.	.	.	.	0	.	.	0	.	.
47	1983-12-19	Senegal	0	.	.	.	0	0	0	.	0	.	.	0	.	0	.	0	.	0	.	2	.	.	0	.	.	.	.	.	4	.	2	.	1	.	1	.	Rapid	.	.	.	.	0	.	.	0	.	.
48	1964-07-01	Argentina	0	.	.	.	0	0	1	2021-08-01	0	.	.	0	.	0	.	0	.	0	.	2	.	.	0	.	.	.	.	.	4	.	4	.	1	.	1	.	Rapid	.	.	.	.	0	.	.	0	.	.
49	1968-09-03	Argentina	1	0	0	.	0	0	1	2021-07-01	0	.	.	0	.	0	.	0	.	0	.	2	.	.	0	.	.	.	.	.	4	.	3	.	1	.	1	.	Rapid	.	.	.	.	0	.	.	0	.	.
50	1998-09-15	Cameroon	0	.	.	.	1	0	0	.	1	Gonorrhea, syphylis	2021-10-09	0	.	0	.	0	.	0	.	2	.	.	0	.	.	.	.	.	0,3,4	.	2	.	3	.	4	.	Rapid	.	.	.	.	0	.	.	0	.	.
51	1987-05-12	Cameroon	0	.	.	.	1	0	1	2021-09-15	1	Gonorrhea	2019-10-01	0	.	0	.	0	.	0	.	2	.	.	0	.	.	.	.	.	0,3,4	.	1	.	3	.	4	.	Rapid	.	.	.	.	0	.	.	0	.	.
52	1998-04-18	Cameroon	0	.	.	.	1	0	0	.	0	.	.	0	.	0	.	0	.	0	.	2	.	.	0	.	.	.	.	.	0,3,4	.	2	.	3	.	4	.	Rapid	.	.	.	.	0	.	.	0	.	.
53	1978-12-10	Senegal	0	.	.	.	0	0	0	.	0	.	.	0	.	0	.	0	.	0	.	2	.	.	0	.	.	.	.	.	0,3,4	.	1	.	3	.	1	.	Rapid	.	.	.	.	0	.	.	0	.	.
54	1993-10-10	Senegal	0	.	.	.	0	1	0	.	0	.	.	0	.	0	.	0	.	0	.	2	.	.	0	.	.	.	.	.	0,3,4	.	1	.	3	.	4	.	Rapid	.	.	.	.	0	.	.	0	.	.
55	1999-12-10	Nigeria	0	.	.	.	1	0	0	.	0	.	.	0	.	0	.	0	.	0	.	2	.	.	0	.	.	.	.	.	0,3,4	.	1	.	3	.	1	.	Rapid	.	.	.	.	0	.	.	0	.	.
56	1972-09-07	Spain	1	0	1	3	1	0	0	.	0	.	.	0	.	0	.	0	.	0	.	2	.	.	0	.	.	.	.	.	0,2,3	.	2	.	3	.	4	.	Rapid	.	.	.	.	0	.	.	0	.	.
57	1984-03-18	Cameroon	0	.	.	.	1	0	0	.	0	.	.	0	.	0	.	0	.	0	.	2	.	.	0	.	.	.	.	.	0,4	.	2	.	1	.	4	.	Rapid	.	.	.	.	0	.	.	0	.	.
58	1980-03-27	Spain	0	.	.	.	0	0	0	.	0	.	.	0	.	0	.	0	.	0	.	2	.	.	0	.	.	.	.	.	0	.	2	.	0	.	4	.	Rapid	.	.	.	.	0	.	.	0	.	.
59	1971-03-11	Spain	1	0	1	4	1	1	0	.	0	.	.	0	.	0	.	0	.	0	.	2	.	.	1	0	1	2022-03-02	.	.	0,2,3	.	2	.	3	.	4	.	Rapid	.	.	.	.	0	.	.	0	.	.
60	1982-11-18	Spain	1	0	0	.	1	0	0	.	0	.	.	0	.	0	.	0	.	0	.	2	.	.	0	.	.	.	.	.	0,2	.	3	.	0	.	4	.	Rapid	.	.	.	.	0	.	.	0	.	.
61	1985-12-30	Dominican Republic	1	0	1	2	1	0	0	.	0	.	.	0	.	0	.	0	.	0	.	2	.	.	0	.	.	.	.	.	0,2,4	.	2	.	1	.	1	.	Rapid	.	.	.	.	0	.	.	0	.	.
62	1998-01-15	Spain	1	0	0	.	1	0	0	.	0	.	.	0	.	0	.	0	.	0	.	2	.	.	0	.	.	.	.	.	0,2	.	2	.	1	.	4	.	Rapid	.	.	.	.	0	.	.	0	.	.
63	2000-04-17	Panama	0	.	.	.	1	1	0	.	0	.	.	0	.	0	.	0	.	0	.	2	.	.	0	.	.	.	.	.	0,3,4	.	1	.	3	.	4	.	Rapid	.	.	.	.	0	.	.	0	.	.
64	Unknown	Cameroon	0	.	.	.	0	0	0	.	0	.	.	0	.	0	.	0	.	0	.	2	.	.	0	.	.	.	.	.	0,3,4	.	1	.	3	.	4	.	Rapid	.	.	.	.	0	.	.	0	.	.
65	1997-12-10	Gambia	0	.	.	.	0	0	0	.	0	.	.	0	.	0	.	0	.	0	.	2	.	.	0	.	.	.	.	.	0,3,4	.	2	.	3	.	4	.	Rapid	.	.	.	.	0	.	.	0	.	.
66	1984-04-10	Spain	1	0	0	.	1	1	0	.	0	.	.	0	.	0	.	0	.	0	.	2	.	.	1	0	1	2021-11-13	.	.	0,2,3	.	2	.	3	.	4	.	Rapid	.	.	.	.	0	.	.	0	.	.
67	2001-03-09	Guinea	0	.	.	.	0	0	0	.	0	.	.	0	.	0	.	0	.	0	.	2	.	.	0	.	.	.	.	.	0,1,4	.	1	.	0	.	4	.	Rapid	.	.	.	.	1	0	.	0	.	.
68	1980-10-14	Nigeria	0	.	.	.	0	0	0	.	0	.	.	0	.	0	.	0	.	0	.	2	.	.	1	0	0	.	.	.	0,1,3,4	.	2	.	3	.	4	.	Rapid	.	.	.	.	1	0	.	0	.	.
69	1987-08-25	Spain	1	0	1	2	1	1	0	.	0	.	.	0	.	0	.	0	.	1	2021-10-19	1	2021-10-19	210000	0	.	.	.	4	.	0,2,3	.	1	.	3	.	4	.	Rapid	GeneXpert	2021-10-19	2021-11-10	1	0	.	.	0	.	.
70	1986-12-17	Romania	0	.	.	.	1	1	0	.	0	.	.	0	.	0	.	0	.	0	.	2	.	.	0	.	.	.	.	.	0,3,4	.	1	.	3	.	4	.	Rapid	.	.	.	.	0	.	.	0	.	.
71	1981-08-07	Morocco	0	.	.	.	0	1	0	.	0	.	.	0	.	0	.	0	.	0	.	2	.	.	0	.	.	.	.	.	0,3,4	.	2	.	3	.	4	.	Rapid	.	.	.	.	0	.	.	0	.	.
72	1999-08-30	Dominican Republic	0	.	.	.	1	0	0	.	0	.	.	0	.	0	.	0	.	0	.	2	.	.	0	.	.	.	.	.	0,4	.	1	.	0	.	4	.	Rapid	.	.	.	.	0	.	.	0	.	.
73	1986-08-23	Brazil	0	.	.	.	1	1	0	.	0	.	.	0	.	0	.	0	.	0	.	2	.	.	0	.	.	.	.	.	0,3,4	.	2	.	3	.	4	.	Rapid	.	.	.	.	0	.	.	0	.	.
74	1989-07-22	Spain	1	0	0	.	1	0	0	.	0	.	.	0	.	0	.	0	.	0	.	2	.	.	0	.	.	.	.	.	0,2,3	.	2	.	3	.	4	.	Rapid	.	.	.	.	0	.	.	0	.	.
75	1983-06-15	Bangladesh	0	.	.	.	0	0	0	.	0	.	.	0	.	0	.	0	.	0	.	2	.	.	0	.	.	.	.	.	4	.	1	.	0	.	0	.	Rapid	.	.	.	.	0	.	.	0	.	.
76	2003-01-26	Morocco	0	.	.	.	0	0	1	2021-08-01	0	.	.	0	.	0	.	0	.	0	.	2	.	.	0	.	.	.	.	.	5	.	2	.	2	.	4	.	Rapid	.	.	.	.	0	.	.	0	.	.
77	1997-08-02	Cuba	1	0	0	.	1	0	0	.	0	.	.	0	.	0	.	0	.	0	.	2	.	.	0	.	.	.	.	.	5	.	3	.	0	.	4	.	Rapid	.	.	.	.	0	.	.	0	.	.
78	1995-12-13	Cuba	0	.	.	.	0	0	0	.	0	.	.	0	.	0	.	0	.	0	.	2	.	.	0	.	.	.	.	.	5	.	3	.	0	.	0	.	Rapid	.	.	.	.	0	.	.	0	.	.
79	1980-01-20	Cameroon	0	.	.	.	0	0	0	.	0	.	.	0	.	0	.	0	.	0	.	2	.	.	0	.	.	.	.	.	0,4	.	1	.	0	.	0	.	Rapid	.	.	.	.	1	3	.	0	.	.
80	1984-10-14	Dominican Republic	1	0	1	2	0	0	0	.	0	.	.	0	.	0	.	0	.	0	.	2	.	.	0	.	.	.	.	.	0,2,4	.	2	.	0	.	4	.	Rapid	.	.	.	.	1	4	Hearing loss	0	.	.
81	1998-06-22	Cameroon	0	.	.	.	0	0	0	.	0	.	.	0	.	0	.	0	.	0	.	2	.	.	0	.	.	.	.	.	0,3,4	.	2	.	3	.	4	.	Rapid	.	.	.	.	0	.	.	0	.	.
82	1978-05-22	Spain	0	.	.	.	1	1	0	.	0	.	.	0	.	0	.	0	.	1	2021-10-21	1	2021-10-21	850000	0	.	.	.	4	.	0,3	.	2	.	3	.	4	.	Rapid	GeneXpert	2021-10-21	2021-12-10	1	0	.	.	0	.	.
83	1980-04-12	Lithuania	0	.	.	.	1	1	0	.	0	.	.	1	2019-07-02	1	2019-07-02	1	2020-12-03	1	2021-10-21	1	2021-10-21	107000	0	.	.	.	4	.	0,3,4	.	2	.	3	.	4	.	Rapid	GeneXpert	2021-10-21	2021-12-14	1	0	.	.	0	.	.
84	1972-04-11	Spain	0	.	.	.	1	1	0	.	0	.	.	1	2004	1	2004	0	.	1	2021-10-21	1	2021-10-21	932000	0	.	.	.	4	.	0,3	.	2	.	3	.	4	.	Rapid	GeneXpert	2021-10-21	2022-05-03	1	0	.	.	0	.	.
85	1975-11-18	Cameroon	0	.	.	.	0	0	0	.	0	.	.	0	.	0	.	0	.	0	.	2	.	.	0	.	.	.	.	.	0,3,4	.	1	.	3	.	4	.	Rapid	.	.	.	.	0	.	.	0	.	.
86	1981-03-23	Spain	1	1	1	3	1	1	0	.	0	.	.	0	.	0	.	0	.	0	.	2	.	.	0	.	.	.	.	.	0,2,3	.	4	.	3	.	4	.	Rapid	.	.	.	.	0	.	.	0	.	.
87	1999-07-22	Spain	0	.	.	.	1	1	0	.	0	.	.	0	.	0	.	0	.	0	.	2	.	.	0	.	.	.	.	.	0	.	2	.	0	.	4	.	Rapid	.	.	.	.	0	.	.	0	.	.
88	1995-08-06	Spain	1	0	0	.	1	0	0	.	0	.	.	0	.	0	.	0	.	0	.	2	.	.	0	.	.	.	.	.	0,2,3	.	4	.	3	.	4	.	Rapid	.	.	.	.	0	.	.	0	.	.
89	1984-02-17	Cuba	0	.	.	.	1	1	1	2021-01-01	0	.	.	0	.	0	.	0	.	0	.	2	.	.	0	.	.	.	.	.	5	.	1	.	2	.	0	.	Rapid	.	.	.	.	0	.	.	0	.	.
90	1992-06-26	Yemen	0	.	.	.	0	0	0	.	0	.	.	0	.	0	.	0	.	0	.	2	.	.	0	.	.	.	.	.	1,5	.	1	.	2	.	4	.	Rapid	.	.	.	.	1	0	.	0	.	.
91	1999-11-30	Algeria	0	.	.	.	0	0	1	2020-06-01	0	.	.	0	.	0	.	0	.	0	.	2	.	.	0	.	.	.	.	.	5	.	1	.	2	.	4	.	Rapid	.	.	.	.	0	.	.	0	.	.
92	2001-08-22	Mali	0	.	.	.	0	0	0	.	0	.	.	0	.	0	.	0	.	0	.	2	.	.	0	.	.	.	.	.	5	.	1	.	2	.	1	.	Rapid	.	.	.	.	0	.	.	0	.	.
93	1990-10-09	Singapour	0	.	.	.	0	0	0	.	0	.	.	0	.	0	.	0	.	0	.	2	.	.	0	.	.	.	.	.	1,5	.	1	.	2	.	4	.	Rapid	.	.	.	.	1	0	.	0	.	.
94	1997-12-08	Argelia	0	.	.	.	0	0	1	2021-08-01	0	.	.	0	.	0	.	0	.	0	.	2	.	.	0	.	.	.	.	.	5	.	1	.	2	.	4	.	Rapid	.	.	.	.	0	.	.	0	.	.
95	1990-01-01	Morocco	0	.	.	.	0	0	1	2021-05-01	0	.	.	0	.	0	.	0	.	0	.	2	.	.	0	.	.	.	.	.	5	.	1	.	2	.	4	.	Rapid	.	.	.	.	0	.	.	0	.	.
96	1997-12-02	Honduras	0	.	.	.	1	0	0	.	0	.	.	0	.	0	.	0	.	0	.	2	.	.	0	.	.	.	.	.	0,4	.	2	.	0	.	4	.	Rapid	.	.	.	.	0	.	.	0	.	.
97	1994-11-09	Dominican Republic	0	.	.	.	1	0	0	.	0	.	.	0	.	0	.	0	.	0	.	2	.	.	0	.	.	.	.	.	5	.	2	.	0	.	3	.	Rapid	.	.	.	.	0	.	.	0	.	.
98	1981-08-21	Ecuador	1	0	1	1	1	0	0	.	0	.	.	0	.	0	.	0	.	0	.	2	.	.	0	.	.	.	.	.	4	.	3	.	0	.	3	.	Rapid	.	.	.	.	0	.	.	0	.	.
99	1954-05-26	Uruguay	0	.	.	.	0	0	0	.	0	.	.	0	.	0	.	0	.	0	.	2	.	.	0	.	.	.	.	.	4	.	2	.	0	.	6	Pension	Rapid	.	.	.	.	0	.	.	0	.	.
100	1993-05-11	Colombia	0	.	.	.	1	0	0	.	0	.	.	0	.	0	.	0	.	0	.	2	.	.	0	.	.	.	.	.	4	.	4	.	0	.	0	.	Rapid	.	.	.	.	0	.	.	0	.	.
101	1989-10-05	Venezuela	0	.	.	.	0	0	0	.	0	.	.	0	.	0	.	0	.	0	.	2	.	.	0	.	.	.	.	.	4	.	2	.	0	.	0	.	Rapid	.	.	.	.	0	.	.	0	.	.
[truncated: 7 more columns]
